# Supplementary material for: A Dual Immunosensor Based on Optical Weak Value Amplification for Simultaneous Detection of CA125 and HE4
Source: Sensors (Basel). 2025 May 26;25(11):3347. doi: 10.3390/s25113347 (PMC12157903; doi:10.3390/s25113347)
Supplement: Supplementary file 1 [file sensors-25-03347-s001.zip]

Archive with 1 entries (1 files):
- sensors-3602421-supplementary.pdf
